# Supplementary material for: Evolving Patterns of Nutritional Deficiencies Burden in Low- and Middle-Income Countries: Findings from the 2019 Global Burden of Disease Study
Source: Nutrients. 2022 Feb 22;14(5):931. doi: 10.3390/nu14050931 (PMC8912291; doi:10.3390/nu14050931)
Supplement: Supplementary file 1 [file nutrients-14-00931-s001.zip]

Archive with 1 entries (1 files):
- nutrients-1566662-supplementary.pdf
